# Supplementary material for: A Flexible Autonomous Robotic Observatory Infrastructure for Bentho-Pelagic Monitoring
Source: Sensors (Basel). 2020 Mar 13;20(6):1614. doi: 10.3390/s20061614 (PMC7146179; doi:10.3390/s20061614)
Supplement: Supplementary file 1 [file sensors-20-01614-s001.zip]

Archive with 2 entries (2 files):
- S1 - 2018-6-29_color__fish_detector-3fps (1).avi
- S2 - 3D imaging - video.avi
